# Supplementary material for: Association between semen microbiome disorder and sperm DNA damage
Source: Microbiol Spectr. 2024 Jun 20;12(8):e00759-24. doi: 10.1128/spectrum.00759-24 (PMC11302304; doi:10.1128/spectrum.00759-24)
Supplement: Table S1 — Result of cross-incubation experiments. [file spectrum.00759-24-s0001.xlsx]

## Sheet: Sheet1
Supplementary Table 1. Result of cross-incubation experiments
Patient ID	Group	DFI-before	DFI-T0	DFI-T24	HDFI-T24	LDFI-T24
S1	sperm	10.23	2.31	15.6	80.5	7.41
S2	sperm	6.43	1.6	9.12	24.06	4.75
S3	sperm	37.42	20.05	32.41	32.59	9.36
S4	sperm	49.94	30.03	42.6	81.1	7.97
S5	sperm	3.54	1.45	4.94	46.21	3.96
L1	LDFI	7.41	-	-	-	-
L2	LDFI	4.75	-	-	-	-
L3	LDFI	9.36	-	-	-	-
L4	LDFI	7.97	-	-	-	-
L5	LDFI	3.96	-	-	-	-
H1	HDFI	36.87	-	-	-	-
H2	HDFI	59.72	-	-	-	-
H3	HDFI	32.3	-	-	-	-
H4	HDFI	38.9	-	-	-	-
H5	HDFI	55.19	-	-	-	-
DFI, DNA fragmentation index; HDFI, high sperm DNA fragmentation index; LDFI, low sperm DNA fragmentation index
